# Supplementary material for: New Signatures of Bio-Molecular Complexity in the Hypervelocity Impact Ejecta of Icy Moon Analogues
Source: Life (Basel). 2022 Mar 30;12(4):508. doi: 10.3390/life12040508 (PMC9026792; doi:10.3390/life12040508)
Supplement: Supplementary file 1 [file life-12-00508-s001.zip]

Archive with 1 entries (1 files):
- life-1610361-supplementary.pdf
